# Supplementary material for: Metal-Free, PPA-Mediated Fisher Indole Synthesis via Tandem Hydroamination–Cyclization Reaction between Simple Alkynes and Arylhydrazines
Source: Int J Mol Sci. 2024 Aug 11;25(16):8750. doi: 10.3390/ijms25168750 (PMC11354626; doi:10.3390/ijms25168750)
Supplement: Supplementary file 1 [file ijms-25-08750-s001.zip]

Archive with 1 entries (1 files):
- ijms-3139253-supplementary.pdf
